# Supplementary material for: Hormonal contraceptives and the risk of meningioma: A Swedish register-based case-control study
Source: Neuro Oncol. 2025 Oct 7;28(2):552–61. doi: 10.1093/neuonc/noaf228 (PMC12979035; doi:10.1093/neuonc/noaf228)
Supplement: noaf228_Supplementary_Data [file noaf228_supplementary_data.zip]

Archive with 1 entries (1 files):
- Hormonal contraceptives and meningioma Suppl Tables.docx
